# Supplementary material for: Protective Effects of Lentinan Against Lipopolysaccharide-Induced Mastitis in Mice
Source: Front Pharmacol. 2021 Sep 24;12:755768. doi: 10.3389/fphar.2021.755768 (PMC8497700; doi:10.3389/fphar.2021.755768)
Supplement: Supplementary file 1 [file DataSheet1.ZIP]

Archive with 27 entries (24 files):
- IF_the raw data of figure 7A,B/
- IF_the raw data of figure 7A,B/wnt3a┴/
- IF_the raw data of figure 7A,B/wnt3a┴/1W IF wnt3a┴║∞_20.0x 1.jpg
- IF_the raw data of figure 7A,B/wnt3a┴/1W IF wnt3a┴║∞_20.0x 2.jpg
- IF_the raw data of figure 7A,B/wnt3a┴/1W IF wnt3a┴║∞_20.0x 3.jpg
- IF_the raw data of figure 7A,B/wnt3a┴/2W IF wnt3a┴║∞_20.0x 1.jpg
- IF_the raw data of figure 7A,B/wnt3a┴/2W IF wnt3a┴║∞_20.0x 2.jpg
- IF_the raw data of figure 7A,B/wnt3a┴/2W IF wnt3a┴║∞_20.0x 3.jpg
- IF_the raw data of figure 7A,B/wnt3a┴/3W IF wnt3a┴║∞_20.0x 1.jpg
- IF_the raw data of figure 7A,B/wnt3a┴/3W IF wnt3a┴║∞_20.0x 2.jpg
- IF_the raw data of figure 7A,B/wnt3a┴/3W IF wnt3a┴║∞_20.0x 3.jpg
- IF_the raw data of figure 7A,B/wnt3a┴/4W IF wnt3a┴║∞_20.0x 1.jpg
- IF_the raw data of figure 7A,B/wnt3a┴/4W IF wnt3a┴║∞_20.0x 2.jpg
- IF_the raw data of figure 7A,B/wnt3a┴/4W IF wnt3a┴║∞_20.0x 3.jpg
- IF_the raw data of figure 7A,B/a┬-catenin/
- IF_the raw data of figure 7A,B/a┬-catenin/1B IF a┬-catenin┬╠_20.0x 1.jpg
- IF_the raw data of figure 7A,B/a┬-catenin/1B IF a┬-catenin┬╠_20.0x 2.jpg
- IF_the raw data of figure 7A,B/a┬-catenin/1B IF a┬-catenin┬╠_20.0x 3.jpg
- IF_the raw data of figure 7A,B/a┬-catenin/2B IF a┬-catenin┬╠_20.0x 1.jpg
- IF_the raw data of figure 7A,B/a┬-catenin/2B IF a┬-catenin┬╠_20.0x 2.jpg
- IF_the raw data of figure 7A,B/a┬-catenin/2B IF a┬-catenin┬╠_20.0x 3.jpg
- IF_the raw data of figure 7A,B/a┬-catenin/3B IF a┬-catenin_20.0x 1.jpg
- IF_the raw data of figure 7A,B/a┬-catenin/3B IF a┬-catenin┬╠_20.0x 2.jpg
- IF_the raw data of figure 7A,B/a┬-catenin/3B IF a┬-catenin┬╠_20.0x 3.jpg
- IF_the raw data of figure 7A,B/a┬-catenin/4B IF a┬-catenin┬╠_20.0x 1.jpg
- IF_the raw data of figure 7A,B/a┬-catenin/4B IF a┬-catenin┬╠_20.0x 2.jpg
- IF_the raw data of figure 7A,B/a┬-catenin/4B IF a┬-catenin┬╠_20.0x 3.jpg
