# Supplementary material for: Protective Effects of Lentinan Against Lipopolysaccharide-Induced Mastitis in Mice
Source: Front Pharmacol. 2021 Sep 24;12:755768. doi: 10.3389/fphar.2021.755768 (PMC8497700; doi:10.3389/fphar.2021.755768)
Supplement: Supplementary file 2 [file DataSheet2.ZIP]

Archive with 4 entries (3 files):
- proteins_the raw data of figure 7C/Wnt3a┴.tif
- proteins_the raw data of figure 7C/a┬-actin.tif
- proteins_the raw data of figure 7C/a┬-catenin.tif
- proteins_the raw data of figure 7C/
